# Supplementary material for: Genetic Dissection of Trabecular Bone Structure with Mouse Intersubspecific Consomic Strains
Source: G3 (Bethesda). 2017 Aug 29;7(10):3449–57. doi: 10.1534/g3.117.300213 (PMC5633393; doi:10.1534/g3.117.300213)
Supplement: Supplementary file 2 [file 3449TableS1.xls]

## Sheet: Table S1
Table S1 Primers used for genotyping the sub-consomic strains.
Genetic marker	Indel position (bp)	Forward primer	Reverse primer
C15_6.364	6364815	AGAAGCTGGTTCTGCTGCTT	CCTGCTGTTTTGTAGTCATGGA
C15_9.003	9003654	CCACTGCTACCCTGGCTACT	ATTCTGCATGAGCACACACG
C15_21.538	21538286	AAATGTTCCACCAAGCCTCA	TTCATCTGAGAATGGCTTCCT
C15_22.829	22829137	GAAATGAAGACCGAGCCAAA	TCATTCTGGCATGTTTCAAGA
C15_31.545	31545341	CCCATATGGTTAAGCAAGAGC	CCCTCAGTAACCCCAGAACA
C15_31.855	31855706	TAGTCTCATTGCTTGGCTTCTG	AGAAATTGGTGTGGCTTTGC
C15_32.351	32351745	GTTGCTTAACCAGGGCTGTG	GCCCCTGCACAACTAACATT
C15_32.649	32649349	GCTCCAATGGTTTGGAATCT	GGCACTTTTTGGAGGTGAGA
C15_43.730	43730520	GGCCAGACTCTGTGCTAGATG	GGCACAAAAGGTAAGGGAAA
C15_44.085	44085545	GGGTGTCCATTTGGTTCTGT	GGTTTGCATAATTTTTCCATTTG
C15_71.273	71273666	CCCTGCTCCTGGTCATAGTT	ACAGAAGCCCACAGACAACA
C15_71.629	71629122	AGCCTGAAGCACCAAGGATA	GACAAGGTGCACATCTGGAG
C15_84.214	84214963	AGTCTGTGACACTGCGGTTG	TGGGTTTCTGTATACAAGTCCTGA
C15_84.383	84383830	CCAAAGCAAAAACCCAGAGA	TGACCAGTTTGTAAGAGCTCCA
C15_90.522	90522121	GTCCCTGCACCAGATCACAT	GGAGTTACAGCCCCCTGGTA
C15_90.756	90756751	CAAACCAATCATCCCTCCAC	GACAAATTTGGGAGGAAATCA
C15_102.202	102202059	CACAGAACCCATTCACATCG	GGGAGCCTTATCGTCAAGTG
C15_102.254	102254629	TGAAGTGAACCCTTTAATTTCCA	CTTGCTGTGAAAAACACGACA
