# Supplementary material for: Genetic Dissection of Trabecular Bone Structure with Mouse Intersubspecific Consomic Strains
Source: G3 (Bethesda). 2017 Aug 29;7(10):3449–57. doi: 10.1534/g3.117.300213 (PMC5633393; doi:10.1534/g3.117.300213)
Supplement: Supplementary file 3 [file 3449TableS2.xls]

## Sheet: Table S2
Table S2 Micro-CT data from 10-week-old mice of consomic mouse strains.
Strain	Number of samples	BV/TV (%)	Tb.N (1/mm)	Conn.D (1/mm3)	Tb.Sp (μm)	SMI	Tb.Th (μm)
B6	6	18.54±1.72	3.44±0.18	243.0±19.0	110.7±4.6	1.99±0.10	41.45±1.33
MSM	5	9.02±1.12*	1.55±0.12*	99.0±20.9*	147.9±7.2*	2.67±0.06*	40.48±0.98
C1	5	18.15±1.45	3.30±0.17	249.3±23.8	109.3±5.3	2.14±0.08	41.24±0.83
C2C	5	11.42±0.51*	2.28±0.13*	114.2±15.1*	136.7±3.1*	2.53±0.04*	39.75±0.20
C2T	6	16.03±0.93	3.11±0.15	219.3±24.3	112.9±4.8	2.18±0.06	38.98±0.52
C3	5	12.12±0.54*	2.16±0.10*	96.1±8.6*	141.7±3.1*	2.34±0.04*	42.08±0.94
C4	5	10.42±0.35*	1.97±0.10*	82.8±10.0*	152.1±5.4*	2.52±0.01*	41.61±1.00
C5C	5	13.04±0.62*	2.35±0.10*	150.9±13.2*	140.2±3.5*	2.34±0.06*	41.61±0.35
C5T	6	16.26±0.68	2.88±0.08	209.2±11.8	124.9±2.7	2.08±0.05	41.00±0.61
C5	6	13.96±1.25*	2.34±0.13*	145.5±15.2*	137.2±3.0*	2.29±0.09*	42.55±1.05
C6C	5	14.45±0.51*	2.85±0.12	182.9±16.9	116.3±2.3	2.32±0.04*	40.08±0.44
C6T	5	13.93±0.77*	2.65±0.13*	169.0±15.1	128.7±4.1	2.29±0.06*	40.06±0.29
C7C	4	12.58±0.73*	2.37±0.12*	133.9±16.1*	134.0±2.1*	2.40±0.07*	41.08±0.97
C7T	5	14.55±0.53	2.63±0.06*	165.8±11.6	126.0±1.3	2.31±0.03*	41.29±0.57
C7	5	13.76±0.34*	2.53±0.06*	149.8±12.8*	133.2±3.5*	2.36±0.05*	42.18±0.13
C8	5	12.68±0.97*	2.32±0.14*	133.9±20.5*	133.7±4.8*	2.50±0.06*	41.38±0.57
C9	5	14.74±0.58	2.78±0.10*	200.1±17.9	113.0±2.5	2.38±0.04*	39.77±0.26
C10T	5	10.65±0.51*	2.02±0.10*	94.2±6.7*	146.8±2.7*	2.57±0.03*	40.85±0.51
C11	6	13.67±0.51*	2.76±0.12*	175.9±17.6	128.7±5.0	2.27±0.05*	38.99±0.66
C12C	5	12.58±0.35*	2.37±0.09*	130.7±11.0*	139.5±3.4*	2.38±0.03*	41.42±0.94
C12T	5	13.52±0.72*	2.63±0.07*	163.1±7.5*	124.5±2.5	2.39±0.03*	39.99±0.79
C13C	5	15.74±1.12	3.08±0.15	208.5±18.4	113.1±3.2	2.20±0.07	40.01±0.84
C13T	4	11.67±0.58*	2.49±0.08*	120.3±9.7*	133.3±1.4*	2.38±0.04*	39.31±0.34
C14	5	11.09±0.62*	2.52±0.09*	143.6±19.6*	119.1±2.0	2.56±0.04*	35.67±0.57*
C15	5	9.12±0.13*	1.76±0.04*	72.3±2.5*	161.0±2.8*	2.64±0.02*	40.50±0.22
C16	4	12.86±0.44*	2.40±0.12*	142.3±10.2*	130.5±6.5	2.38±0.02*	41.27±0.26
C17	5	14.52±1.08	2.86±0.16	189.8±23.2	122.0±4.6	2.25±0.10	39.48±0.88
C19	5	15.11±0.62	2.78±0.09*	153.6±11.5*	128.7±4.7	2.23±0.02	42.04±0.65
CXC	5	14.06±1.20*	2.68±0.18*	162.7±25.3*	128.0±4.2	2.28±0.09*	40.47±0.49
CXT	5	12.13±0.77*	2.37±0.16*	117.8±15.8*	132.2±5.6*	2.48±0.06*	40.67±0.53
CY	5	13.41±0.56*	2.62±0.10*	154.8±12.8*	126.2±3.7	2.37±0.03*	40.21±0.30
Mt	5	12.42±1.30*	2.36±0.24*	118.6±23.8*	135.6±8.2*	2.43±0.08*	41.72±0.73
Significance vs. B6 *: p<0.05. Average±SE.
