# Supplementary material for: Genetic Dissection of Trabecular Bone Structure with Mouse Intersubspecific Consomic Strains
Source: G3 (Bethesda). 2017 Aug 29;7(10):3449–57. doi: 10.1534/g3.117.300213 (PMC5633393; doi:10.1534/g3.117.300213)
Supplement: Supplementary file 4 [file 3449TableS3.xls]

## Sheet: Table S3
Table S3 Micro-CT data from six-week-old mice of B6, MSM and sub-consomic mouse strains.
Strain	Number of samples	BV/TV (%)	Tb.N (1/mm)	Conn.D (1/mm3)	Tb.Sp (μm)	SMI	Tb.Th (μm)
B6	17	13.47±0.43	2.11±0.06	109.2±5.8	147.9±4.3	2.89±0.04	49.07±0.35
C15	17	10.90±0.37	1.72±0.04	88.6±5.1	155.9±6.5	2.99±0.04	48.46±0.47
Sub-4	17	12.73±0.65	2.00±0.09	107.0±6.7	145.0±3.4	2.88±0.04	48.29±0.39
Sub-5	7	9.20±0.39	1.49±0.08	69.6±4.8	178.9±6.8	2.94±0.03	48.08±0.46
Sub-8	16	9.25±0.28	1.41±0.05	59.3±3.5	187.3±6.3	2.99±0.02	49.31±0.27
Sub-9	17	11.07±0.39	1.73±0.08	82.4±5.6	164.2±5.9	2.89±0.02	49.50±0.37
Sub-10	15	11.16±0.42	1.72±0.06	89.5±5.1	165.6±5.7	2.92±0.03	48.71±0.36
Sub-23	30	13.85±0.34	2.23±0.04	116.8±4.2	137.0±1.9	2.82±0.02	48.75±0.21
Sub-25	30	14.11±0.19	2.22±0.03	116.5±2.4	138.5±1.4	2.82±0.02	49.56±0.24
Sub-26	15	13.37±0.45	2.15±0.06	117.4±6.3	137.9±3.1	2.83±0.03	48.22±0.33
Average ± SE.
