# Supplementary material for: Genetic Dissection of Trabecular Bone Structure with Mouse Intersubspecific Consomic Strains
Source: G3 (Bethesda). 2017 Aug 29;7(10):3449–57. doi: 10.1534/g3.117.300213 (PMC5633393; doi:10.1534/g3.117.300213)
Supplement: Supplementary file 5 [file 3449FileS1.txt]

strain	BV/TV	Tb.N	Conn.D	Tb.Sp	SMI	Tb.Th
B6	25.33	4.14	316.18	90.78	1.55	45.08
B6	22.79	3.96	297.49	101.65	1.78	44.64
B6	18.58	3.26	221.22	112.19	2.09	44.21
B6	15.48	3.20	223.35	117.86	2.17	39.57
B6	13.81	2.93	192.67	125.10	2.21	37.44
B6	15.23	3.15	206.93	116.61	2.12	37.79
MSM	12.49	1.78	167.18	119.31	2.53	43.10
MSM	10.80	1.86	128.14	140.86	2.55	43.23
MSM	9.35	1.68	105.36	156.76	2.64	38.75
MSM	5.76	1.22	46.33	158.71	2.82	38.59
MSM	6.70	1.22	48.17	163.68	2.83	38.73
C1	14.27	2.83	190.38	127.89	2.36	40.63
C1	24.13	3.93	313.73	90.63	1.86	44.40
C1	17.06	3.07	204.84	109.91	2.21	41.16
C1	17.38	3.18	225.04	112.17	2.20	41.36
C1	17.93	3.52	312.60	106.07	2.05	38.64
C2C	10.64	2.06	103.63	144.78	2.54	39.61
C2C	11.64	2.48	139.60	133.52	2.46	39.24
C2C	13.50	2.72	165.90	125.45	2.42	39.39
C2C	11.07	2.19	85.00	136.71	2.59	40.00
C2C	10.24	1.95	76.97	143.11	2.63	40.50
C2T	17.05	3.24	240.74	105.88	2.22	39.96
C2T	18.86	3.56	278.86	99.53	2.11	40.28
C2T	11.56	2.37	94.52	133.02	2.40	39.84
C2T	17.36	3.05	259.56	124.51	1.89	38.78
C2T	16.06	3.21	227.14	107.08	2.26	38.54
C2T	15.29	3.25	214.78	107.63	2.21	36.47
C3	11.64	1.85	73.80	154.13	2.41	44.84
C3	13.68	2.16	98.40	138.83	2.25	44.43
C3	13.05	2.50	112.62	139.44	2.24	40.56
C3	12.00	2.30	121.26	133.26	2.39	40.22
C3	10.21	2.00	74.65	142.81	2.43	40.36
C4	10.89	1.98	71.55	147.21	2.54	44.15
C4	9.39	1.64	52.38	171.74	2.52	44.17
C4	11.48	2.16	112.57	136.21	2.54	40.84
C4	10.70	2.24	104.37	147.00	2.47	38.44
C4	9.62	1.81	73.35	158.58	2.55	40.45
C5C	11.69	2.07	133.27	146.34	2.41	41.85
C5C	12.65	2.39	132.35	149.23	2.42	41.66
C5C	11.54	2.12	116.43	143.38	2.49	42.76
C5C	14.70	2.54	187.58	132.62	2.12	40.28
C5C	14.61	2.65	184.63	129.36	2.25	41.52
C5T	17.45	2.99	235.92	125.30	2.05	41.69
C5T	14.13	2.59	174.10	137.00	2.24	41.16
C5T	14.90	2.88	210.84	125.67	2.11	38.37
C5T	19.17	3.20	229.72	114.68	1.88	42.72
C5T	16.14	2.95	237.91	123.53	1.99	39.77
C5T	15.80	2.70	166.48	123.25	2.21	42.30
C5	15.21	2.55	163.00	127.87	2.19	42.25
C5	14.14	2.58	166.97	139.57	2.21	40.70
C5	9.88	1.97	98.58	148.06	2.56	38.36
C5	11.73	2.02	129.52	143.68	2.43	42.80
C5	13.14	2.11	108.39	129.51	2.49	45.49
C5	19.63	2.82	206.70	134.59	1.88	45.72
C6C	13.94	2.62	151.95	122.78	2.39	41.95
C6C	16.58	3.31	246.52	109.31	2.15	39.51
C6C	14.63	2.94	204.37	116.39	2.31	39.78
C6C	13.27	2.62	146.19	112.10	2.42	39.06
C6C	13.84	2.76	165.24	120.98	2.34	40.11
C6T	10.99	2.16	114.44	146.07	2.50	39.76
C6T	13.17	2.66	158.55	125.79	2.40	39.24
C6T	15.00	2.78	185.12	122.73	2.15	40.45
C6T	14.64	2.63	169.22	129.05	2.23	41.10
C6T	15.87	3.05	217.63	119.94	2.17	39.74
C7C	11.72	2.33	110.30	133.20	2.49	42.16
C7C	10.62	2.04	102.42	141.16	2.52	40.01
C7C	13.95	2.72	184.87	130.04	2.18	38.54
C7C	14.02	2.41	137.89	131.66	2.41	43.59
C7T	15.77	2.77	181.15	125.31	2.23	41.91
C7T	16.08	2.76	199.95	125.65	2.24	43.46
C7T	13.24	2.51	146.62	129.74	2.42	40.51
C7T	14.25	2.71	174.32	121.35	2.30	39.90
C7T	13.42	2.42	127.06	127.78	2.35	40.68
C7	13.70	2.40	134.83	132.11	2.33	42.41
C7	13.14	2.53	122.92	128.07	2.52	42.37
C7	12.88	2.40	129.25	133.95	2.46	41.60
C7	15.05	2.79	200.96	124.74	2.27	42.29
C7	14.00	2.54	161.27	147.27	2.21	42.23
C8	13.39	2.44	140.61	127.50	2.49	41.95
C8	10.85	2.05	94.22	143.93	2.61	40.52
C8	12.83	2.22	123.71	141.54	2.54	43.33
C8	16.27	2.87	218.24	115.35	2.26	41.52
C8	10.09	2.03	92.94	139.94	2.62	39.57
C9	13.87	2.62	196.10	116.36	2.41	38.87
C9	15.45	3.03	216.68	110.01	2.33	39.91
C9	12.91	2.43	126.45	121.94	2.52	40.25
C9	14.78	2.80	216.95	111.47	2.38	39.36
C9	16.68	3.02	244.46	105.35	2.29	40.46
C10T	11.42	2.26	109.45	143.63	2.48	40.30
C10T	9.73	1.94	75.70	152.97	2.64	40.19
C10T	12.21	2.31	107.47	139.27	2.53	43.12
C10T	10.88	1.88	101.76	143.34	2.57	40.04
C10T	9.01	1.73	76.53	154.72	2.63	40.61
C11	13.34	2.65	145.40	125.08	2.43	41.13
C11	11.29	2.21	105.53	154.04	2.39	39.28
C11	14.61	2.98	216.66	118.22	2.11	37.57
C11	14.36	3.10	218.90	118.87	2.17	36.24
C11	13.33	2.68	156.27	124.41	2.31	39.83
C11	15.09	2.95	212.64	131.38	2.23	39.90
C12C	13.66	2.76	177.52	125.94	2.28	40.04
C12C	11.48	2.33	128.43	141.88	2.35	38.11
C12C	12.05	2.10	105.22	149.04	2.47	43.93
C12C	13.28	2.32	121.11	142.67	2.38	42.94
C12C	12.45	2.37	121.03	137.78	2.45	42.08
C12T	11.10	2.52	133.20	129.92	2.48	36.91
C12T	14.32	2.76	163.44	125.85	2.34	40.96
C12T	15.90	2.86	181.12	114.43	2.31	42.22
C12T	12.68	2.53	161.33	123.34	2.41	39.55
C12T	13.60	2.48	176.19	129.20	2.40	40.29
C13C	20.00	3.53	262.97	102.17	2.00	43.00
C13C	14.83	2.77	185.63	117.95	2.33	41.47
C13C	14.24	2.93	189.04	114.50	2.32	38.28
C13C	16.87	3.41	249.96	108.42	2.03	38.53
C13C	12.73	2.76	154.90	122.59	2.33	38.77
C13T	11.94	2.42	114.23	135.01	2.33	40.16
C13T	12.74	2.64	146.84	133.41	2.33	39.51
C13T	12.31	2.64	126.57	135.98	2.36	39.32
C13T	9.72	2.25	93.57	128.85	2.51	38.25
C14	12.81	2.76	219.86	113.37	2.41	35.65
C14	10.92	2.53	147.99	117.25	2.61	35.88
C14	10.63	2.45	121.39	125.23	2.53	35.96
C14	8.86	2.18	86.68	123.39	2.68	33.47
C14	12.22	2.70	142.17	116.23	2.57	37.42
C15	9.43	1.79	79.30	156.80	2.60	41.13
C15	9.23	1.86	75.46	163.21	2.63	40.57
C15	9.10	1.80	74.56	154.55	2.63	39.64
C15	9.25	1.80	63.28	158.22	2.64	40.69
C15	8.60	1.57	68.99	172.35	2.71	40.45
C16	13.46	2.44	136.02	132.37	2.32	40.83
C16	11.51	2.22	113.15	150.08	2.43	41.55
C16	12.68	2.17	151.67	124.96	2.38	42.00
C16	13.78	2.76	168.22	114.50	2.39	40.71
C17	15.89	3.02	214.43	112.59	2.22	40.70
C17	12.68	2.54	137.74	132.17	2.43	41.07
C17	12.98	2.83	208.39	124.68	2.26	35.81
C17	18.66	3.48	263.85	107.65	1.87	38.99
C17	12.38	2.46	124.52	132.97	2.49	40.82
C19	14.86	2.54	142.17	129.61	2.26	42.80
C19	15.97	2.91	167.76	121.05	2.18	43.26
C19	16.51	3.10	186.97	116.68	2.20	42.13
C19	12.53	2.56	110.70	147.39	2.29	39.21
C19	15.68	2.78	160.37	128.90	2.22	42.80
CXC	13.40	2.47	133.89	132.42	2.40	42.11
CXC	11.19	2.36	92.30	136.60	2.48	40.14
CXC	13.71	2.48	176.94	129.96	2.30	40.12
CXC	12.85	2.62	148.85	131.04	2.32	38.86
CXC	19.13	3.48	261.73	109.90	1.92	41.11
CXT	11.56	2.32	118.60	139.03	2.45	39.44
CXT	14.16	2.73	144.19	124.34	2.41	42.46
CXT	10.32	1.96	74.55	132.60	2.63	41.17
CXT	10.43	2.04	83.55	150.88	2.62	41.06
CXT	14.17	2.80	167.97	114.26	2.29	39.24
CY	11.19	2.21	119.46	141.82	2.49	39.86
CY	14.24	2.68	170.70	122.45	2.29	39.81
CY	14.84	2.84	190.81	118.32	2.31	41.32
CY	13.74	2.75	170.33	121.11	2.34	39.45
CY	13.06	2.60	122.60	127.45	2.42	40.59
Mt	14.25	2.84	152.28	119.82	2.38	40.69
Mt	10.58	2.16	94.64	135.40	2.56	40.28
Mt	17.17	3.12	206.36	113.04	2.14	41.87
Mt	9.13	1.87	65.57	145.23	2.63	40.97
Mt	10.98	1.79	74.25	164.40	2.42	44.81
