# Supplementary material for: Genetic Dissection of Trabecular Bone Structure with Mouse Intersubspecific Consomic Strains
Source: G3 (Bethesda). 2017 Aug 29;7(10):3449–57. doi: 10.1534/g3.117.300213 (PMC5633393; doi:10.1534/g3.117.300213)
Supplement: Supplementary file 6 [file 3449FileS2.txt]

Strain	BV/TV	Tb.N	Conn.D	Tb.Sp	SMI	Tb.Th
B6	12.49	1.89	99.85	144.51	3.02	48.34
B6	10.51	1.99	82.12	202.61	3.00	46.39
B6	12.93	1.95	102.98	144.29	3.12	51.31
B6	11.94	1.89	82.23	162.84	2.92	49.46
B6	12.24	1.91	101.72	159.24	2.84	48.70
B6	14.71	2.28	133.85	141.17	2.77	49.46
B6	14.27	2.19	122.27	137.15	2.80	49.68
B6	15.07	2.24	149.13	136.80	2.65	49.39
B6	15.22	2.46	133.42	133.38	2.76	49.41
B6	17.51	2.71	124.18	121.54	2.60	48.64
B6	13.24	1.97	106.34	149.67	2.74	48.53
B6	12.86	2.02	89.60	166.55	2.90	51.11
B6	15.90	2.48	144.57	134.65	2.71	49.96
B6	12.11	2.07	86.63	146.46	2.96	48.94
B6	14.37	2.20	138.35	132.14	3.06	46.48
B6	12.05	1.84	81.13	145.85	3.17	51.26
B6	11.57	1.86	78.44	155.95	3.05	47.10
C15	9.27	1.44	71.07	181.04	3.25	47.44
C15	10.13	1.80	72.88	191.10	3.12	49.17
C15	10.27	1.54	61.04	171.68	3.24	53.26
C15	10.94	1.62	91.13	154.62	2.84	48.39
C15	9.60	1.71	66.78	199.10	3.00	50.07
C15	13.63	2.04	110.27	124.16	2.80	50.78
C15	13.54	1.96	129.92	118.83	2.73	49.24
C15	9.84	1.54	77.72	198.95	2.94	47.46
C15	11.32	1.87	91.89	145.11	2.94	47.25
C15	10.80	1.80	96.02	154.33	2.96	47.40
C15	12.35	1.93	100.75	123.30	2.86	51.15
C15	10.83	1.64	111.21	139.47	2.96	45.27
C15	12.63	1.84	110.78	125.09	2.85	48.53
C15	7.30	1.39	48.85	187.35	3.04	47.16
C15	10.53	1.60	82.29	142.88	3.12	47.80
C15	10.58	1.71	73.52	152.14	3.10	47.28
C15	11.76	1.86	110.49	140.97	3.12	46.22
Sub-4	7.28	1.25	52.02	152.32	3.18	46.35
Sub-4	11.70	1.86	97.70	132.61	2.87	48.81
Sub-4	17.85	2.72	150.92	120.03	2.56	50.92
Sub-4	12.34	2.08	94.93	155.25	2.92	49.78
Sub-4	9.56	1.64	72.53	164.74	2.96	45.37
Sub-4	13.77	2.03	117.17	136.14	2.74	48.76
Sub-4	12.30	1.80	104.97	125.46	2.77	47.96
Sub-4	10.92	1.63	86.41	166.56	2.91	47.41
Sub-4	11.33	1.94	79.41	151.89	2.91	47.34
Sub-4	19.10	2.69	170.03	124.17	2.56	51.11
Sub-4	14.33	2.24	124.19	139.76	2.81	49.28
Sub-4	12.24	1.79	93.19	148.89	2.81	48.34
Sub-4	13.29	2.11	117.17	153.52	2.79	48.49
Sub-4	11.37	1.85	100.74	164.51	2.85	48.29
Sub-4	12.19	1.92	128.74	142.11	3.16	45.73
Sub-4	13.51	2.10	122.61	141.12	3.08	46.81
Sub-4	13.38	2.28	105.86	146.08	3.04	50.19
Sub-5	10.12	1.62	82.50	172.20	2.83	48.32
Sub-5	7.16	1.15	43.01	205.85	3.05	45.81
Sub-5	8.59	1.61	63.88	157.40	2.91	46.75
Sub-5	9.61	1.81	71.74	181.51	2.88	48.98
Sub-5	10.56	1.54	82.60	174.93	2.94	48.66
Sub-5	9.24	1.29	67.86	202.76	3.00	48.39
Sub-5	9.12	1.37	75.89	157.52	3.00	49.62
Sub-8	8.93	1.15	54.02	240.89	3.10	51.13
Sub-8	6.89	1.09	33.86	193.63	3.15	50.02
Sub-8	8.34	1.24	48.96	212.93	3.03	48.80
Sub-8	8.67	1.38	52.76	194.69	2.99	49.54
Sub-8	9.46	1.39	61.67	202.52	2.98	48.03
Sub-8	10.07	1.49	71.14	200.30	2.97	50.59
Sub-8	7.91	1.27	42.84	200.94	3.12	48.15
Sub-8	8.47	1.40	47.72	175.77	3.06	49.60
Sub-8	11.38	1.81	90.02	164.77	2.78	48.39
Sub-8	10.73	1.64	80.77	139.23	2.85	47.51
Sub-8	9.50	1.44	64.21	155.78	2.96	49.47
Sub-8	9.82	1.35	54.28	210.57	2.93	51.18
Sub-8	10.82	1.68	75.03	168.52	2.84	48.65
Sub-8	8.72	1.48	53.40	202.79	3.04	48.46
Sub-8	9.21	1.48	56.82	165.29	3.00	49.20
Sub-8	9.01	1.30	60.82	168.11	3.00	50.29
Sub-9	11.17	1.69	75.82	174.04	2.89	49.18
Sub-9	9.06	1.55	57.65	190.48	2.99	48.01
Sub-9	11.02	1.74	86.81	148.17	2.79	47.17
Sub-9	10.82	1.62	75.92	175.93	2.98	50.55
Sub-9	11.87	1.82	88.77	133.43	2.79	52.41
Sub-9	10.37	1.43	73.78	159.83	2.87	49.64
Sub-9	15.41	2.72	160.65	130.36	2.80	47.46
Sub-9	8.75	1.37	53.71	195.21	2.94	48.13
Sub-9	11.31	1.53	80.30	187.81	2.89	50.26
Sub-9	12.22	1.88	95.45	145.54	2.78	49.01
Sub-9	8.91	1.40	61.50	210.81	3.02	48.56
Sub-9	12.57	1.92	86.59	175.97	2.79	51.89
Sub-9	9.92	1.52	79.48	132.81	2.87	48.44
Sub-9	12.46	1.98	98.49	171.27	2.83	51.72
Sub-9	11.15	1.60	76.93	139.50	2.94	49.48
Sub-9	11.51	2.00	85.15	181.96	2.85	48.47
Sub-9	9.65	1.58	63.91	138.75	3.00	51.09
Sub-10	9.23	1.48	63.32	187.61	3.04	47.96
Sub-10	11.44	1.79	89.08	179.00	2.87	49.82
Sub-10	9.86	1.55	79.23	211.99	2.98	48.02
Sub-10	11.60	1.98	92.86	169.85	2.91	48.35
Sub-10	11.43	1.72	83.24	171.45	2.92	48.84
Sub-10	11.33	1.72	84.99	143.66	2.97	51.37
Sub-10	14.53	2.19	126.30	133.47	2.73	48.41
Sub-10	13.61	2.00	117.89	171.71	2.78	49.72
Sub-10	12.49	1.78	101.66	152.69	2.88	51.22
Sub-10	11.52	1.65	90.51	172.68	2.92	48.58
Sub-10	9.47	1.64	74.63	171.24	3.04	47.82
Sub-10	12.31	1.76	111.91	130.63	2.82	49.84
Sub-10	8.49	1.29	54.35	193.65	3.07	46.93
Sub-10	10.86	1.84	105.00	146.90	2.84	46.44
Sub-10	9.23	1.46	67.56	147.57	3.06	47.37
Sub-23	15.68	2.48	139.45	128.47	2.71	47.96
Sub-23	13.48	2.25	120.36	149.37	2.80	48.71
Sub-23	13.10	2.05	101.26	145.20	2.88	50.05
Sub-23	11.18	2.21	88.33	149.76	2.91	47.41
Sub-23	15.94	2.62	137.42	125.15	2.79	49.59
Sub-23	16.55	2.46	149.58	126.20	2.70	50.44
Sub-23	13.87	2.12	111.86	141.00	2.72	48.57
Sub-23	17.72	2.63	163.27	122.87	2.62	49.95
Sub-23	13.85	1.95	121.88	119.78	2.81	49.42
Sub-23	16.15	2.72	156.81	122.28	2.69	49.29
Sub-23	13.89	2.18	116.81	132.17	2.83	48.72
Sub-23	12.22	1.94	95.46	125.17	2.88	48.47
Sub-23	12.47	2.04	101.39	140.92	2.86	47.65
Sub-23	13.83	2.23	122.67	137.80	2.86	49.27
Sub-23	17.18	2.37	149.08	129.88	2.79	49.32
Sub-23	14.97	2.39	127.27	123.69	2.94	48.75
Sub-23	13.49	2.18	122.19	147.26	2.97	47.52
Sub-23	10.84	1.87	72.20	151.29	2.94	50.80
Sub-23	12.60	1.96	87.60	143.95	2.87	49.00
Sub-23	13.28	2.27	117.92	141.73	2.90	48.23
Sub-23	16.22	2.55	148.12	140.93	2.65	48.38
Sub-23	13.43	2.21	95.14	151.41	2.83	49.13
Sub-23	15.28	2.37	114.38	123.12	2.75	49.40
Sub-23	13.80	2.20	112.20	140.26	2.82	49.66
Sub-23	12.40	2.10	96.69	161.69	2.87	48.33
Sub-23	11.05	1.79	100.86	134.82	2.92	47.07
Sub-23	9.80	1.92	77.14	141.57	2.99	44.78
Sub-23	13.45	2.33	112.77	131.87	2.82	49.69
Sub-23	14.32	2.33	130.47	139.39	2.80	49.24
Sub-23	13.50	2.22	114.69	141.42	2.77	47.71
Sub-25	13.70	2.08	109.17	147.67	2.83	51.05
Sub-25	14.39	2.21	122.16	140.80	2.81	48.51
Sub-25	16.27	2.43	128.77	129.16	2.74	50.57
Sub-25	13.56	2.32	118.93	136.29	2.84	49.03
Sub-25	13.02	2.11	103.35	137.49	2.85	48.88
Sub-25	13.61	2.11	123.46	125.52	2.78	49.44
Sub-25	13.42	2.24	107.20	157.46	2.88	49.13
Sub-25	14.14	2.07	109.80	122.72	2.76	49.30
Sub-25	14.75	2.24	131.87	137.21	2.76	48.43
Sub-25	12.70	2.07	97.11	138.58	2.94	48.56
Sub-25	15.18	2.36	133.19	131.26	2.79	48.80
Sub-25	14.56	2.41	136.65	142.15	2.79	49.30
Sub-25	15.73	2.46	130.18	132.19	2.82	50.50
Sub-25	12.47	2.00	93.91	140.04	2.91	48.99
Sub-25	13.00	1.84	104.70	148.26	2.91	47.53
Sub-25	12.81	2.03	103.10	141.49	3.02	48.13
Sub-25	13.78	2.10	113.18	134.33	3.01	50.02
Sub-25	13.97	2.22	108.58	133.06	2.83	48.75
Sub-25	14.72	2.20	115.33	135.11	2.79	49.63
Sub-25	13.89	2.22	113.34	147.10	2.76	49.42
Sub-25	14.65	2.20	132.49	133.37	2.66	48.63
Sub-25	16.75	2.88	151.30	133.21	2.61	49.13
Sub-25	13.56	2.19	108.26	142.12	2.79	49.21
Sub-25	12.80	1.98	107.38	149.76	2.86	49.47
Sub-25	14.91	2.36	122.88	127.12	2.75	50.69
Sub-25	13.51	2.06	97.39	150.03	2.90	54.79
Sub-25	15.07	2.22	119.43	143.61	2.72	50.57
Sub-25	13.79	2.20	107.03	134.00	2.82	51.63
Sub-25	14.76	2.36	126.98	141.60	2.75	49.78
Sub-25	13.71	2.31	116.75	143.03	2.80	48.93
Sub-26	12.86	2.25	111.52	146.27	2.84	48.45
Sub-26	12.58	2.03	104.06	139.12	2.90	48.76
Sub-26	13.84	2.38	134.65	127.82	2.70	45.87
Sub-26	14.06	2.23	121.75	131.36	2.77	47.48
Sub-26	10.90	1.64	72.26	149.24	2.96	49.18
Sub-26	11.26	1.88	91.96	138.17	2.95	47.67
Sub-26	17.18	2.45	159.09	113.66	2.70	50.75
Sub-26	11.53	2.04	89.87	150.78	2.87	48.76
Sub-26	16.49	2.51	145.39	114.07	2.67	48.95
Sub-26	13.20	2.07	123.24	145.16	2.80	49.24
Sub-26	14.91	2.28	152.39	137.02	2.75	48.59
Sub-26	13.42	2.20	117.57	135.13	2.79	47.81
Sub-26	13.69	2.27	136.02	136.67	2.87	45.46
Sub-26	12.78	2.14	108.83	155.05	2.84	47.95
Sub-26	11.87	1.92	92.39	149.49	3.11	48.31
